# Supplementary material for: Effect of Overexpression of γ-Tocopherol Methyltransferase on α-Tocopherol and Fatty Acid Accumulation and Tolerance to Salt Stress during Seed Germination in Brassica napus L
Source: Int J Mol Sci. 2022 Dec 14;23(24):15933. doi: 10.3390/ijms232415933 (PMC9784450; doi:10.3390/ijms232415933)
Supplement: Supplementary file 1 [file ijms-23-15933-s001.zip]

Archive with 1 entries (1 files):
- ijms-1968401 - supplementary.pdf
